# Supplementary material for: Implementation of a Practical Teaching Course on Protein Engineering
Source: Biology (Basel). 2022 Mar 1;11(3):387. doi: 10.3390/biology11030387 (PMC8944992; doi:10.3390/biology11030387)
Supplement: Supplementary file 1 [file biology-11-00387-s001.zip]

Archive with 1 entries (1 files):
- biology-1583227-supplementary.pdf
